# Supplementary material for: Fungal alkaloids mediate defense against bruchid beetles in field populations of an arborescent ipomoea
Source: J Chem Ecol. 2025 Feb 25;51(2):26. doi: 10.1007/s10886-025-01578-2 (PMC11850502; doi:10.1007/s10886-025-01578-2)
Supplement: Supplementary file 1 — Supplementary Material 1 [file 10886_2025_1578_MOESM1_ESM.xlsx]

## Sheet: Hoja1
Supplementary Table 1 Prado et al. 2024 Journal of Chemical Ecology
Excel file containing collection data for the plant material analyzed, as well as fungal symbiont and alkaloid concentrations.
Fungus Ceramothyrium (Cer), Truncatella (Tru), Trichomeriaceae (Trich). (NA) Not analyzed chemically, but only genetically.
Tree ID	Site	Lat UTM 14Q	Long UTM 14Q	Altitude (m)	Collection Date	Organ	Fungus	Fresh weight (g)	Swainsonine (𝝁g/g mean)	Swainsonine (sd)	Tropine (ng/g mean)	Tropine (sd)	Tropinone (ng/g mean)	Tropinone (sd)
J1	Juriquilla	349383	2290184	1963	2022-03-30	Seed	Cer	1.32	224.703	46.9223	362.321	71.5773	127.086	NA
J21	Juriquilla	349539	2290056	1958	2022-03-08	Seed	Cer	1.42	130.493	39.3039	190.805	65.6901	68.3628	NA
J22	Juriquilla	349539	2290082	1967	2022-03-08	Seed	Cer	1.43	129.531	36.4555	221.02	82.2716	95.9571	NA
J25	Juriquilla	349445	2290130	1957	2022-03-08	Seed	Cer	1.13	151.979	20.2585	44.253	76.6484	0	0
J26	Juriquilla	349512	2290100	1958	2022-03-23	Seed	Tru	1.46	89.5052	13.2104	205.946	53.7054	10.0098	17.3375
J3	Juriquilla	349235	2289702	1937	2022-03-23	Seed	Tru	1.32	73.0006	8.92162	128.328	111.679	0	0
J31	Juriquilla	349380	2290190	1962	2022-03-08	Seed	Tru	1.19	139.647	28.3713	120.208	208.206	0	0
J32	Juriquilla	349379	2290228	1955	2022-03-08	Seed	Tru	1	151.578	29.4946	167.781	290.606	0	0
J4	Juriquilla	349389	2290183	1965	2022-03-24	Seed	Cer	1.28	1.04401	1.80827	0	0	0	0
J6	Juriquilla	349231	2289690	1935	2022-03-04	Seed	Cer	1.08	278.524	19.4843	247.108	39.4399	0	0
LB4	La Barreta	342795	2303484	2159	2022-03-05	Seed	Cer	1.92	10.8187	16.2793	9.82485	17.0171	6.95789	NA
PC1	Peña Colorada	352883	2287129	1842	2022-03-24	Seed	Cer	1.25	363.017	80.4867	90.7463	157.177	0	0
PC3	Peña Colorada	352758	2287072	1894	2022-03-24	Seed	Tru	1.3	0	0	0	0	0	0
PC31	Peña Colorada	352774	22877025	1905	2022-03-24	Seed	Tru	1.11	0	0	0	0	0	0
PC32	Peña Colorada	352773	2287004	1895	2022-03-24	Seed	Tru	1.21	0	0	0	0	0	0
PC41	Peña Colorada	351943	2286897	1875	2022-03-24	Seed	Tru	1.12	0.197346	0.170937	0	0	0	0
J2	Juriquilla	349393	2290140	1967	2021-05-11	Leaf	Cer	5.14	8.27535	0.880846	4.23624	7.33738	0	0
J23	Juriquilla	349522	2290092	1962	2023-06-26	Leaf	Cer	5.75	10.0329	11.7064	19.196	33.2485	18.6163	32.2444
J25	Juriquilla	349445	2290130	1957	2023-06-26	Leaf	Cer	5.26	6.89178	7.13216	11.4333	19.803	29.9654	42.3775
J27	Juriquilla	349512	2290100	1958	2023-02-07	Leaf	Cer	5.41	0.367589	0.388598	30.1438	35.8356	29.9667	51.9039
J3	Juriquilla	349235	2289702	1937	2021-04-09	Leaf	Tru	5.52	0.332441	0.387839	0	0	0	0
J31	Juriquilla	349383	2290199	1958	2022-09-28	Leaf	Tru	5.22	0.765963	0.66215	1.92594	3.33583	2.34304	4.05827
J32	Juriquilla	349379	2290228	1955	2022-04-27	Leaf	Tru	2.62	0.279306	0.483772	0	0	0	0
LB3	La Barreta	341351	2302929	2330	2022-05-10	Leaf	Cer	4.47	0	0	4.88599	8.46279	0	0
LB30	La Barreta	341359	2302942	2321	2021-04-14	Leaf	Cer	5.14	6.51803	6.47992	15.2806	13.8884	10.1401	17.5632
LB31	La Barreta	341363	2302940	2320	2021-06-08	Leaf	Cer	5	2.09837	2.66537	5.74651	9.95325	8.33488	14.4364
LB4	La Barreta	342795	2303484	2159	2022-05-15	Leaf	Cer	5.27	8.00709	1.46278	5.3929	9.34078	0	0
LB5	La Barreta	341989	2303076	2205	2022-05-15	Leaf	Tru	5.26	12.8656	4.4924	6.24705	10.8202	6.22884	10.7887
LB6	La Barreta	341347	2302938	2324	2022-05-03	Leaf	Cer	5.05	29.1095	17.2599	35.3798	32.9686	24.0831	24.3075
LB7	La Barreta	340675	2302602	2443	2022-05-03	Leaf	Tru	5.45	3.26878	3.59425	9.47869	8.25649	0	0
PC1	Peña Colorada	352883	2287129	1842	2021-05-31	Leaf	Cer	5.28	4.36997	3.85078	10.744	18.6091	0	0
PC21	Peña Colorada	352775	2287096	1898	2021-05-31	Leaf	Tru	3.22	0	0	0	0	0	0
PC3	Peña Colorada	352758	2287072	1894	2021-05-31	Leaf	Tru	5.46	0	0	0	0	0	0
ST3	Santa Teresa	362717	2266036	2272	2022-05-19	Leaf	Cer	5.34	0.237502	0.411365	0	0	0	0
J5	Juriquilla	349380	2290190	1962	2022-09-28	NA	Cer	NA	NA	NA	NA	NA	NA	NA
LB1	La Barreta	341247	2302727	2264	2022-05-15	NA	Trich	NA	NA	NA	NA	NA	NA	NA
PC4	Peña Colorada	352077	2286902	1869	2022-03-24	NA	Cer	NA	NA	NA	NA	NA	NA	NA
ST1	Santa Teresa	362762	2266121	2236	2022-05-19	NA	Cer	NA	NA	NA	NA	NA	NA	NA
ST2	Santa Teresa	362711	2266043	2270	2022-05-19	NA	Cer	NA	NA	NA	NA	NA	NA	NA
ST4	Santa Teresa	362715	2266034	2270	2022-05-19	NA	Cer	NA	NA	NA	NA	NA	NA	NA
