# Supplementary material for: Fungal alkaloids mediate defense against bruchid beetles in field populations of an arborescent ipomoea
Source: J Chem Ecol. 2025 Feb 25;51(2):26. doi: 10.1007/s10886-025-01578-2 (PMC11850502; doi:10.1007/s10886-025-01578-2)
Supplement: Supplementary file 2 — Supplementary Material 2 [file 10886_2025_1578_MOESM2_ESM.xlsx]

## Sheet: Hoja1
Supplementary Table 2 Prado et al. 2024 Journal of Chemical Ecology
Substitution models used in the phylogenetic inference as implemented by Mr.Bayes v3.2.7 for a 2220 bp alignment of the 18S, ITS and 28S regions of fungi.
Gene	Alignment position	Substitution Model	Rate Variation
18S	1-767	GTR	Gamma
ITS	768-1432	SYM	Invgamma
28S	1433-2220	SYM	Gamma
